# Supplementary material for: Isolation and identification of flavonoid-producing endophytic fungi from medicinal plant Conyza blinii H.Lév that exhibit higher antioxidant and antibacterial activities
Source: PeerJ. 2020 Apr 15;8:e8978. doi: 10.7717/peerj.8978 (PMC7166047; doi:10.7717/peerj.8978)
Supplement: Data S1 [file peerj-08-8978-s002.xls]

## Sheet: DPPH
Free radical scavenging rate of DPPH(%)
Concentration(mg/mL)	0	0.2	0.4	0.6	0.8	1	IC50
CBL1	0	0.676976	0.883162	0.932131	0.960309	0.949828	0.14
	0	0.666721	0.895091	0.948449	0.96503	0.946314	0.151
	0	0.687789	0.89505	0.922607	0.949505	0.940429	0.143
Standard deviation of CBL1	0	0.0105349	0.00687558	0.0130687	0.00795886	0.00474916	0.00568624
CBL1-1	0	0.331687	0.551956	0.7339	0.848479	0.976096	0.345
	0	0.392538	0.571901	0.731053	0.848426	0.977264	0.311
	0	0.397743	0.57015	0.750535	0.867289	0.983265	0.305
Standard deviation of CBL1-1	0	0.0367271	0.0110445	0.0105229	0.0108755	0.00384645	0.0215716
CBL9	0	0.802082	0.939425	0.929594	0.953737	0.939425	0.149
	0	0.751607	0.953828	0.951783	0.948714	0.9455	0.183
	0	0.885981	0.948239	0.963911	0.954277	0.9422	0.12
Standard deviation of CBL9	0	0.0678764	0.00726169	0.0174026	0.00306791	0.00304132	0.0315331
CBL11	0	0.220181	0.328313	0.451958	0.517169	0.645181	0.709
	0	0.215805	0.283131	0.472036	0.522948	0.615198	0.731
	0	0.210037	0.387266	0.460375	0.542322	0.610487	0.664
Standard deviation of CBL11	0	0.00508755	0.0522191	0.0100829	0.0131747	0.0188186	0.0341516
CBL12	0	0.946751	0.949387	0.949255	0.948992	0.942665	0.1056
	0	0.944312	0.94193	0.938058	0.942376	0.945652	0.1058
	0	0.945688	0.944833	0.945403	0.941554	0.948396	0.1057
Standard deviation of CBL12	0	0.0012228	0.00375906	0.00568849	0.0040776	0.00286646	0.0001
CBL12-2	0	0.483387	0.546779	0.698484	0.777907	0.844943	0.258
	0	0.433609	0.565949	0.708026	0.770139	0.859988	0.284
	0	0.31787	0.557498	0.706	0.774257	0.840902	0.339
Standard deviation of CBL12-2	0	0.0849207	0.00960696	0.00502709	0.00388666	0.010058	0.0413562
Ascorbic acid	0	0.972711	0.951983	0.968685	0.966597	0.970027	0.1028
	0	0.966354	0.970108	0.971119	0.969531	0.969531	0.1035
	0	0.966796	0.964367	0.974895	0.959508	0.96631	0.1034
Standard deviation of Ascorbic acid	0	0.00354952	0.0092631	0.00312903	0.00515313	0.00201781	0.000378594

## Sheet: ABTS
Free radical scavenging rate of ABTS(%)
Concentration(mg/mL)	0	0.2	0.4	0.6	0.8	1	IC50
CBL1	0	0.321527	0.536935	0.714581	0.850193	0.928335	0.354
	0	0.300086	0.521547	0.695776	0.887129	0.968037	0.374
	0	0.310494	0.520369	0.725781	0.888297	0.914352	0.356
Standard deviation of CBL1	0	0.0107222	0.00924329	0.0151621	0.0216701	0.0278503	0.0110151
CBL1-1	0	0.121538	0.229308	0.356227	0.426017	0.546131	0.917
	0	0.130572	0.237833	0.351551	0.410458	0.532052	0.953
	0	0.146455	0.252124	0.367527	0.443998	0.51429	0.954
Standard deviation of CBL1-1	0	0.0126141	0.0115287	0.00821328	0.0167845	0.0159558	0.0210792
CBL9	0	0.144006	0.240011	0.296192	0.537007	0.466479	1.07
	0	0.0582142	0.169098	0.289758	0.463817	0.407207	1.11
	0	0.0645712	0.165268	0.280188	0.434789	0.405348	1.25
Standard deviation of CBL9	0	0.0478029	0.0420906	0.00805317	0.0526752	0.0347697	0.0945163
CBL11	0	0.268505	0.470352	0.699237	0.83282	0.966002	0.409
	0	0.278671	0.525606	0.698992	0.843639	0.966222	0.383
	0	0.240993	0.616949	0.716976	0.835289	0.926856	0.342
Standard deviation of CBL11	0	0.0194927	0.074035	0.010313	0.00566969	0.0226647	0.0337787
CBL12	0	0.482173	0.998035	1.00674	0.998596	1.01039	0.057
	0	0.548682	1.01062	1.00807	1.03335	1.01022	0.16
	0	0.517097	0.997567	1.00014	0.999324	1.00568	0.172
Standard deviation of CBL12	0	0.0332685	0.00740703	0.00424873	0.019859	0.00267302	0.0632166
CBL12-2	0	0.751705	0.823372	0.997861	1.00267	1.00936	0.057
	0	0.617778	0.873611	0.995417	1.00486	1.00694	0.16
	0	0.61378	0.928812	1.00955	0.999193	1.00269	0.172
Standard deviation of CBL12-2	0	0.0785023	0.0527393	0.00755646	0.0028588	0.00337601	0.0632166
Ascorbic acid	0	0.937526	0.995205	0.997534	0.994246	0.994794	0.1067
	0	0.883343	0.992709	0.991167	0.996635	0.990746	0.1132
	0	0.926244	0.996728	0.993456	0.999455	0.996319	0.108
Standard deviation of Ascorbic acid	0	0.0285879	0.00202907	0.00322526	0.00260741	0.00288013	0.00343948

## Sheet: Fe3+ reducing power
Fe3+ reducing power(%)
Concentration(mg/mL)	0	0.2	0.4	0.6	0.8	1
CBL1	0.0323	0.3275	0.6147	0.7099	0.9954	1.0016
	0.055	0.3423	0.6118	0.8257	0.944	1.1244
	0.0389	0.3942	0.6832	0.9298	0.9036	1.1557
Standard deviation of CBL1	0.0116766	0.0350275	0.0404117	0.110002	0.0460097	0.0814518
CBL1-1	0.0251	0.1356	0.2548	0.2583	0.4771	0.5301
	0.021	0.1186	0.203	0.3266	0.4035	0.5434
	-0.0051	0.1557	0.3091	0.2765	0.4275	0.4259
Standard deviation of CBL1-1	0.0163812	0.0185716	0.0530549	0.0353698	0.0375347	0.0643438
CBL9	0.0215	0.1657	0.2985	0.4009	0.4377	0.4899
	0.0248	0.1752	0.2959	0.3701	0.4269	0.433
	0.0349	0.1575	0.2839	0.2662	0.3567	0.4677
Standard deviation of CBL9	0.00698164	0.00885795	0.00778802	0.0705785	0.0439805	0.0286779
CBL11	0.0294	0.2143	0.4024	0.5448	0.6997	0.8515
	0.0304	0.1759	0.2925	0.5836	0.7554	0.7881
	0.0268	0.2251	0.3931	0.4987	0.7419	0.7199
Standard deviation of CBL11	0.00185831	0.0258581	0.0609438	0.0425023	0.0290562	0.0658146
CBL12	0.1193	0.7614	1.3633	1.5906	1.9432	2.3327
	0.0449	0.8759	1.2664	1.4681	1.8929	2.3694
	0.0256	0.8638	1.4416	1.5242	1.8351	2.3258
Standard deviation of CBL12	0.0494765	0.0629052	0.0877644	0.0613221	0.0540933	0.0234359
CBL12-2	0.0162	0.3388	0.5604	0.8741	1.2483	1.3628
	0.0236	0.4291	0.5729	0.8955	1.1269	1.3116
	0.0308	0.3354	0.657	0.8544	1.0894	1.2658
Standard deviation of CBL12-2	0.00730023	0.0531434	0.0525367	0.0205559	0.0830596	0.048525
Ascorbic acid	2.3495	2.3388	2.7854	2.7999	2.6557	2.1676
	2.2515	2.3894	2.7566	2.804	2.7251	2.329
	2.1889	2.3704	2.796	2.7962	2.7922	2.3635
Standard deviation of Ascorbic acid	0.0809476	0.0255601	0.0203886	0.00390171	0.0682532	0.104576

## Sheet: Hydroxyl radical
Hydroxyl radical scavenging rate（%）
Concentration(mg/mL)	0	0.2	0.4	0.6	0.8	1	IC50
CBL1	0	0.054151	0.0963981	0.151616	0.238814	0.367609	1.25
	0	0.042829	0.0848237	0.235667	0.223681	0.304574	1.44
	0	0.0462313	0.111889	0.197456	0.251945	0.361138	1.35
Standard deviation of CBL1	0	0.00580925	0.0135799	0.0420831	0.014144	0.0346764	0.0950438
CBL1-1	0	0.567596	0.559159	0.620812	0.631896	0.795731	0.164
	0	0.522222	0.755781	0.648801	0.708077	0.697517	0.178
	0	0.476575	0.640832	0.705653	0.64583	0.73529	0.215
Standard deviation of CBL1-1	0	0.0455106	0.0987789	0.0432313	0.0405635	0.0495408	0.0263502
CBL9	0	0.129679	0.289831	0.24664	0.5062	0.5772	0.857
	0	0.0532559	0.226615	0.351362	0.53575	0.536351	0.818
	0	0.070549	0.235154	0.283775	0.535598	0.607247	0.819
Standard deviation of CBL9	0	0.0400746	0.0342996	0.0530939	0.0170173	0.0355846	0.0222336
CBL11	0	0.332902	0.344531	0.478577	0.499326	0.56447	0.758
	0	0.3574	0.443593	0.454565	0.43469	0.505552	1.12
	0	0.407812	0.4916	0.483286	0.601759	0.553933	0.498
Standard deviation of CBL11	0	0.0381947	0.0749966	0.0154035	0.0842442	0.0314194	0.312391
CBL12	0	0.513505	0.802758	0.810295	0.83521	0.793111	0.196
	0	0.478839	0.793462	0.813117	0.844183	0.893226	0.207
	0	0.529644	0.8166	0.703982	0.707691	0.770449	0.171
Standard deviation of CBL12	0	0.0259595	0.0116431	0.0622105	0.0763456	0.0653331	0.0184481
CBL12-2	0	-0.0112747	0.132729	0.136426	0.275466	0.578181	0.957
	0	0.0532288	0.172394	0.1891	0.281615	0.482	1.08
	0	0.0950268	0.0790662	0.2054	0.357196	0.426389	1.1
Standard deviation of CBL12-2	0	0.0535534	0.0468387	0.0360503	0.0455162	0.0767942	0.077436
Ascorbic acid	0	0.143362	0.382093	0.27168	0.350485	0.427951	0.996
	0	0.174951	0.4017	0.298946	0.408293	0.734105	0.952
	0	0.220518	0.439213	0.2777	0.304845	0.596082	0.886
Standard deviation of Ascorbic acid	0	0.0387884	0.0143242	0.0518433	0.0290241	0.153323	0.0553655

## Sheet: T-AOC
Total oxidation resistance of T-AOC
CBL1	971.4
	972.4
	971.1
Standard deviation of CBL1	0.680686
CBL1-1	965.1
	965
	964.3
Standard deviation of CBL1-1	0.43589
CBL9	961.6
	962
	963
Standard deviation of CBL9	0.72111
CBL11	962.1
	962.2
	963
Standard deviation of CBL11	0.493288
CBL12	1016.9
	1015.8
	1016.4
Standard deviation of CBL12	0.550757
CBL12-2	963.9
	963.1
	962.9
Standard deviation of CBL12-2	0.52915
Vitamin C	1034.9
	1034.7
	1033.8
Standard deviation of Vitamin C	0.585947

## Sheet: Antimicrobial activity
Antimicrobial activity
	Escherichia coli	Staphylococcus aureus	Pseudomonas aeruginosa	Bacillus subtilis
CBL1	0	0	0	0
	0	0	0	0
	0	0	0	0
Standard deviation of CBL1	0	0	0	0
CBL1-1	15	16	14	19
	12	14	13	17
	11	17	15	16
Standard deviation of CBL1-1	2.08167	1.52753	1	1.52753
CBL9	26	22	18	23
	24	17	15	25
	24	20	19	21
Standard deviation of CBL9	1.1547	2.51661	2.08167	2
CBL11	16	12	10	10
	18	11	11	11
	17	10	7	7
Standard deviation of CBL11	1	1	2.08167	2.08167
CBL12	0	0	0	0
	0	0	0	0
	0	0	0	0
Standard deviation of CBL12	0	0	0	0
CBL12-2	13	14	15	15
	15	16	17	13
	20	15	14	14
Standard deviation of CBL12-2	3.60555	1	1.52753	1
Ampicillin	25	40	24	34
	27	39	25	35
	29	25	26	37
Standard deviation of Ampicillin	27	34.6667	25	35.3333
Methanol	0	0	0	0
	0	0	0	0
	0	0	0	0
Standard deviation of Methanol	0	0	0	0

## Sheet: Total flavonoids content
Total flavonoids content
CBL1	4.02897
	3.81315
	3.9088
Standard deviation of CBL1	0.11
CBL1-1	6.40822
	6.28362
	6.7536
Standard deviation of CBL1-1	0.24
CBL4	1.78285
	2.3588
	1.8113
Standard deviation of CBL4	0.32
CBL4-1	3.1038
	3.36578
	2.89473
Standard deviation of CBL4-1	0.24
CBL7	2.53538
	3.3663
	3.16593
Standard deviation of CBL7	0.43
CBL9	10.1522
	10.0581
	10.2853
Standard deviation of CBL9	0.11
CBL11	52.4203
	48.029
	51.883
Standard deviation of CBL11	2.4
CBL12	10.1401
	11.8103
	9.98077
Standard deviation of CBL12	1.01
CBL12-2	9.99517
	10.0354
	10.5631
Standard deviation of CBL12-2	0.32
